# Supplementary material for: ATP synthase-associated coiled-coil-helix-coiled-coil-helix (CHCH) domain-containing proteins are critical for mitochondrial function in Toxoplasma gondii
Source: mBio. 2023 Oct 5;14(5):e01769-23. doi: 10.1128/mbio.01769-23 (PMC10653836; doi:10.1128/mbio.01769-23)
Supplement: Table S1 — Summary of oligonucleotides used in the present study. [file mbio.01769-23-s0007.xlsx]

## Sheet: Sheet1
ID	Sequence (5' to 3')	Use
P1	TGGGGATGTCAAGTTgAGGAGGCAGCGCAGTCATCGGTTTTAGAGCTAGAA	Forward sgRNA targeting the N-terminus of ATPTG8
P2	TTCTAGCTCTAAAACCGATGACTGCGCTGCCTCCTcAACTTGACATCCCCA	Reverse sgRNA targeting the N-terminus of ATPTG8
P3	CCGGCCGCGTTCTTCTCTCGATTTCCGCTCTTCCACGATG aagcttcgccaggctgtaaa	Forward primer to amplify repair oligonucleotide for ATPTG8Ty/cKD
P4	ATACGGCGACATTCGCCGAAGGCGGAGGAGGCAGCGCAGTGTCCAGGGGATCCTGATTG	Reverse primer to amplify repair oligonucleotide for ATPTG8Ty/cKD
P5	TGGGGATGTCAAGTTgCCCCCCTTCTTCATCATGTCGTTTTAGAGCTAGAA	Forward sgRNA targeting the N-terminus of ATPTG9
P6	TTCTAGCTCTAAAACGACATGATGAAGAAGGGGGGcAACTTGACATCCCCA	Reverse sgRNA targeting the N-terminus of ATPTG9
P7	TGTGTGCTTTCCTCCAACATCTCCCCCCTTCTTCATCATGaagcttcgccaggctgtaaa	Forward primer to amplify repair oligonucleotide for ATPTG9Ty/cKD
P8	CGCACGCAGCCCTTTGATGGGGCGCGACGGAGTCTCCAGAGTCCAGGGGATCCTGATTG	Reverse primer to amplify repair oligonucleotide for ATPTG9Ty/cKD
P9	TTCAGGGAAAGCCTGACGTCGAGGACAAGTTGAGCGTGGACGCTCGTGAGATGAAGGTCGACATGTATGAGAAATTGTTCAAGCAGGCGGCGGATCTGGAGAACCCCAGCCGCATGCCCGGCGTCGCGTATCTGCGCAGCCTGCGCGACACCCTCACCGAGACGCAGAGTGCGCGACGCTCCTCGAGCCTCAACGCCTTCAGCAGCTTCGACGCAAGCAGGACTGGGCTCCTCAAACAGCAATCTGCGGCCGTCGAGAACAGCTTGGTTCGACAGAACATGGCAGACGTCCGTGCAAAGG	Oligonucleotide carrying ATPTG8 cysteine to serine mutations
P10	GGTCATGTGGACGGACCTCGTTCAGGGAAAGCCTGACGTCG	Forward primer to amplify the oligonucleotide containing ATPTG8 cysteine to serine mutations
P11	GGCGCGACGCTCGAACAAGGCCTTTGCACGGACGTCTGCC	Reverse primer to amplify the oligonucleotide containing ATPTG8 cysteine to serine mutations
P12	ctggtcgcaaacgtcgtagtgtagtaccgacaataacgtcgtcgttcaaggggacgcagttctcggaagacgcgtcgcagcatactgcaactgctttcgtctgtcttcaaccaGATCTATGTACCCATACGATGTTCCTGACTATGCGTCTGGAGACTCCGTCGCGCCCCATCAAAGGGCTGCGTCTGAGCAGCTTCACAGCGAGTATAAGCAATCCCTCGCCAAGAACGGCCGAACCCACTTCAGCGCAAGCACGGACTTCCACAGCAAACTTCGAGCGTCTGAAAACATGTTGGGGACCTCGTACTCCATTGACGAGGGTATCAATCTGATGAAGAGCACCAAGAATCCGGATCCCTCTTTCTCTGCGAAGGAGTTCGTGGCGATGCGCGAGTCCAA…	Oligonucleotide carrying ATPTG9 cysteine to serine mutations
P13	aaacatcgtgaggctggtacctggtcgcaaacgtcgtagt	Forward primer to amplify the oligonucleotide containing ATPTG9 cysteine to serine mutations
P14	AGTGACGAGAGAATCTCCTGAATTCTCCAGGAAGTCATCAGACCC	Reverse primer to amplify the oligonucleotide containing ATPTG9 cysteine to serine mutations
P15	gcctgtacgccggttgtcgcggtcgtttgcagattgctttacgccgctgagactaactag	Forward primer to amplify repair template for exogenous ATPTG8-HA integration into the UPRT locus
P16	cgtcgttcttcgcgagggttacagcaccgattcgaagaaaCGTGTGTTCGTTACCAATGATGC	Reverse primer to amplify repair template for exogenous ATPTG8-HA integration into the UPRT locus
P17	TGGGGATGTCAAGTTgattgcttttttcttcgaatGTTTTAGAGCTAGAA	Forward sgRNA targeting the UPRT locus (TGGT1_312480)
P18	TTCTAGCTCTAAAACattcgaagaaaaaagcaatcAACTTGACATCCCCA	Reverse sgRNA targeting the UPRT locus (TGGT1_312480)
P19	ctgcgtggccttcccgtcctg	Forward primer for confirming insertion into the UPRT locus
P20	ccgcttagtggcttgattcc	Reverse primer for confirming insertion into the UPRT locus
P21	CCCATACGATGTTCCTGACTATGCG	HA-ATPTG8 RT-qPCR forward primer
P22	CGACGTCAGGCTTTCCCTGA	ATPTG8 RT-qPCR reverse primer 1
P23	TCCCGTCTATCGTCGGAAAG	Actin (TGGT1_209030) RT-qPCR forward primer
P24	TGGATAGCGACATACATGGC	Actin (TGGT1_209030) RT-qPCR reverse primer
P25	GTGAGATGAAGGTCGACATGTATGAG	ATPTG8 RTqPCR forward primer
P26	CTGTTTGAGGAGCCCAGTC	ATPTG8 RTqPCR reverse primer 2
P27	GAAGTGCACCAAGAATCCGGA	ATPTG9 RTqPCR forward primer
P28	CGACGGCAGATCCCAAGTCT	ATPTG9 RTqPCR reverse primer
